# Supplementary material for: Atelocollagen exhibits superior performance compared to growth factors in upregulating proteins associated with tendon healing
Source: PLoS One. 2025 Sep 10;20(9):e0323156. doi: 10.1371/journal.pone.0323156 (PMC12422506; doi:10.1371/journal.pone.0323156)
Supplement: S1 File — Figure 2–4 and Table 1. Raw data for Figs 2–4 and Table 1. This file contains the original datasets used in the present study, including quantitative tenascin-C (TnC) protein expression data at 1 nM and 10 nM for atelocollagen (AC) and individual growth factors with corresponding statistical comparisons (Fig 2); quantitative analysis of the collagen type I/III ratio in C2C12 cells treated with AC and each growth factor at both 1 nM and 10 nM concentrations (Fig 3); morphological assessment data from C2C12 myoblasts treated with VEGF, TGF-β1, or AC (10 nM), including confluence, spindle morphology, and alignment scoring (Fig 4); and MTT cell proliferation assay measurements for C2C12 myoblasts treated with AC, VEGF, and TGF-β1, including mean, standard deviation, and statistical significance (Table 1). Data are organized by figure/table number, experimental group, treatment concentration, and replicate number. (XLSX) [file pone.0323156.s001.xlsx]

## Sheet: raw data
Fig. 2
pERK/ERK		BMP-2	IGF	VEGF	TGF-b1	Atelocollagen
1nM		59.2478	59.5852	66.2447	59.8424	66.1475
		43.4558	60.0245	48.7725	56.1244	52.2748
		55.4779	54.5788	59.0118	69.2777	69.8984
	SD	6.7341	2.47011	7.16811	5.53632	7.58006
	Average	52.7272	58.0628	58.0097	61.7482	62.7736
pERK/ERK		BMP-2	IGF	VEGF	TGF b1	Atelocollagen
10nM		62.2478	65.5852	66.2447	79.8424	86.1475
		43.4558	50.0245	78.7725	66.1244	72.2748
		50.4779	54.5788	59.0118	69.2777	69.8984
	SD	7.75302	6.53216	8.16325	5.86648	7.16578
	Average	52.0605	56.7295	68.0097	71.7482	76.1069
Fig. 3
Tenascin		BMP-2	IGF	VEGF	TGF b1	Atelocollagen
1nM		22.2478	45.5852	26.2447	39.8424	46.1475
		33.4558	20.0245	38.7725	56.1244	42.2748
		50.4779	54.5788	59.0118	49.2777	59.8984
	SD	11.6061	14.6372	13.5	6.67504	7.56217
	Average	35.3938	40.0628	41.343	48.4149	49.4402
Tenascin		BMP-2	IGF	VEGF	TGF b1	Atelocollagen
10nM		52.2478	55.5852	56.2447	59.8424	76.1475
		43.4558	50.0245	48.7725	66.1244	72.2748
		50.4779	54.5788	59.0118	69.2777	69.8984
	SD	3.79683	2.4193	4.32477	3.92189	2.57546
	Average	48.7272	53.3962	54.6763	65.0815	72.7736
Fig. 4
Col Ⅰ/Ⅲ ratio		BMP-2	IGF	VEGF	TGF b1	Atelocollagen
1nM		0.356848	0.787781	0.424723	0.847852	0.727274
		0.668752	0.587587	0.434854	0.545253	0.774527
		0.758778	0.842544	0.964245	1.07247	1.15247
	SD	0.17222	0.109585	0.251979	0.21602	0.190284
	Average	0.594793	0.739304	0.607941	0.821859	0.884758
Col Ⅰ/Ⅲ ratio		BMP-2	IGF	VEGF	TGF b1	Atelocollagen
10nM		0.456848	0.587781	0.424723	0.847852	1.22727
		0.868752	0.787587	0.834854	1.12445	1.07453
		0.758778	0.842544	0.964245	1.07247	1.15247
	SD	0.174139	0.109467	0.229984	0.120029	0.0623631
	Average	0.694793	0.739304	0.741274	1.01493	1.15142
Talbe 1
Cell proliferation		VEGF	TGF b1	Atelocollagen
10nM		36.4106	45.4653	56.4106
		38.4047	46.3516	48.4047
		45.0753	52.0222	67.0753
	SD	3.7051	2.90467	7.64796
	Average	39.9636	47.9463	57.2969
